# Supplementary material for: Molecular Physiological Evidence for the Role of Na+-Cl− Co-Transporter in Branchial Na+ Uptake in Freshwater Teleosts
Source: Int J Mol Sci. 2023 Apr 1;24(7):6597. doi: 10.3390/ijms24076597 (PMC10094795; doi:10.3390/ijms24076597)
Supplement: Supplementary file 1 [file ijms-24-06597-s001.zip]

Archive with 8 entries (7 files):
- ijms-2221450-supplementary/
- ijms-2221450-supplementary/Figure S1.pdf
- ijms-2221450-supplementary/Figure S2.pdf
- ijms-2221450-supplementary/Figure S3.pdf
- ijms-2221450-supplementary/Figure S4.pdf
- ijms-2221450-supplementary/Figure S5.pdf
- ijms-2221450-supplementary/Table S1.pdf
- ijms-2221450-supplementary/Table S2.pdf
